# Supplementary material for: Airway Smooth Muscle Cell Mitochondria Damage and Mitophagy in COPD via ERK1/2 MAPK
Source: Int J Mol Sci. 2022 Nov 12;23(22):13987. doi: 10.3390/ijms232213987 (PMC9694999; doi:10.3390/ijms232213987)
Supplement: Supplementary file 1 [file ijms-23-13987-s001.zip]

Archive with 1 entries (1 files):
- ijms-1947210-supplementary.pdf
